# Supplementary material for: Tracing development of song memory with fMRI in zebra finches after a second tutoring experience
Source: Commun Biol. 2023 Mar 30;6:345. doi: 10.1038/s42003-023-04724-2 (PMC10063632; doi:10.1038/s42003-023-04724-2)
Supplement: Supplementary file 4 — Supplementary Data 1 [file 42003_2023_4724_MOESM4_ESM.xlsx]

## Sheet: Similarity_analaysis_Fig1
Bird_ID	TUTOR	Age	Learners	Score
G02	TUT1	90dph	Sequential	16.6667
G02	TUT2	90dph	Sequential	25
G07	TUT1	90dph	Sequential	0
G07	TUT2	90dph	Sequential	64.2857
R143	TUT1	90dph	Sequential	0
R143	TUT2	90dph	Sequential	25
R144	TUT1	90dph	Sequential	35.7143
R144	TUT2	90dph	Sequential	66.6667
R145	TUT1	90dph	Sequential	14.2857
R145	TUT2	90dph	Sequential	87.5
S46	TUT1	90dph	Sequential	14.2857
S46	TUT2	90dph	Sequential	0
S47	TUT1	90dph	Sequential	0
S47	TUT2	90dph	Sequential	30
S56	TUT1	90dph	Sequential	8.33333
S56	TUT2	90dph	Sequential	33.3333
S63	TUT1	90dph	Sequential	0
S63	TUT2	90dph	Sequential	42.8571
S64	TUT1	90dph	Sequential	25
S64	TUT2	90dph	Sequential	66.6667
S71	TUT1	90dph	Sequential	8.33333
S71	TUT2	90dph	Sequential	40
S75	TUT1	90dph	Sequential	14.2857
S75	TUT2	90dph	Sequential	87.5
S79	TUT1	90dph	Sequential	62.5
S79	TUT2	90dph	Sequential	33.3333
Y98	TUT1	90dph	Sequential	35.7143
Y98	TUT2	90dph	Sequential	50
Y99	TUT1	90dph	Sequential	14.2857
Y99	TUT2	90dph	Sequential	75
S57	TUT1	90dph	Sequential	0
S57	TUT2	90dph	Sequential	16.6
G02	TUT1	55dph	Sequential	16.6667
G02	TUT2	55dph	Sequential	0
G07	TUT1	55dph	Sequential	21.4286
G07	TUT2	55dph	Sequential	0
R143	TUT1	55dph	Sequential	21.4286
R143	TUT2	55dph	Sequential	12.5
R144	TUT1	55dph	Sequential	0
R144	TUT2	55dph	Sequential	33.33
R145	TUT1	55dph	Sequential	28.5714
R145	TUT2	55dph	Sequential	0
S46	TUT1	55dph	Sequential	21.4286
S46	TUT2	55dph	Sequential	25
S47	TUT1	55dph	Sequential	25
S47	TUT2	55dph	Sequential	0
S56	TUT1	55dph	Sequential	8.33333
S56	TUT2	55dph	Sequential	0
S63	TUT1	55dph	Sequential	60
S63	TUT2	55dph	Sequential	0
S64	TUT1	55dph	Sequential	20
S64	TUT2	55dph	Sequential	16.67
S71	TUT1	55dph	Sequential	16.6667
S71	TUT2	55dph	Sequential	0
S75	TUT1	55dph	Sequential	0
S75	TUT2	55dph	Sequential	0
S79	TUT1	55dph	Sequential	100
S79	TUT2	55dph	Sequential	16.67
Y98	TUT1	55dph	Sequential	57.1429
Y98	TUT2	55dph	Sequential	12.5
Y99	TUT1	55dph	Sequential	28.5714
Y99	TUT2	55dph	Sequential	50
S57	TUT1	55dph	Sequential	16.67
S57	TUT2	55dph	Sequential	0
Green23	TUT1	90dph	Control	49.995
Green56	TUT1	90dph	Control	49.97
Green63	TUT1	90dph	Control	21.385
Green74	TUT1	90dph	Control	49.95
Green77	TUT1	90dph	Control	60
Green95	TUT1	90dph	Control	100
Green97	TUT1	90dph	Control	42.8
Green99	TUT1	90dph	Control	62.5
Green39	TUT1	90dph	Control	33.3
Green42	TUT1	90dph	Control	75
Green23	TUT1	55dph	Control	28.5
Green56	TUT1	55dph	Control	35.65
Green63	TUT1	55dph	Control	35.65
Green74	TUT1	55dph	Control	16
Green77	TUT1	55dph	Control	10
Green95	TUT1	55dph	Control	66
Green97	TUT1	55dph	Control	28.535
Green99	TUT1	55dph	Control	25
Green39	TUT1	55dph	Control	25
Green42	TUT1	55dph	Control	20
G02	NOV	90dph	Sequential	0
G07	NOV	90dph	Sequential	0.1
R143	NOV	90dph	Sequential	0.0625
R144	NOV	90dph	Sequential	0
R145	NOV	90dph	Sequential	0
S46	NOV	90dph	Sequential	0
S47	NOV	90dph	Sequential	0
S56	NOV	90dph	Sequential	0
S63	NOV	90dph	Sequential	0.0416667
S64	NOV	90dph	Sequential	0
S71	NOV	90dph	Sequential	0
S75	NOV	90dph	Sequential	0
S79	NOV	90dph	Sequential	0.133929
Y98	NOV	90dph	Sequential	0
Y99	NOV	90dph	Sequential	0.125
S57	NOV	90dph	Sequential	0
G02	NOV	55dph	Sequential	0
G07	NOV	55dph	Sequential	0
R143	NOV	55dph	Sequential	0.125
R144	NOV	55dph	Sequential	0
R145	NOV	55dph	Sequential	0
S46	NOV	55dph	Sequential	0.0833333
S47	NOV	55dph	Sequential	0
S56	NOV	55dph	Sequential	0.05
S63	NOV	55dph	Sequential	0
S64	NOV	55dph	Sequential	0.15
S71	NOV	55dph	Sequential	0
S75	NOV	55dph	Sequential	0
S79	NOV	55dph	Sequential	0
Y98	NOV	55dph	Sequential	0
Y99	NOV	55dph	Sequential	0
S57	NOV	55dph	Sequential	0
Green23	NOV	90dph	Control	0
Green56	NOV	90dph	Control	0
Green63	NOV	90dph	Control	0
Green74	NOV	90dph	Control	0
Green77	NOV	90dph	Control	0
Green95	NOV	90dph	Control	0
Green97	NOV	90dph	Control	0
Green99	NOV	90dph	Control	0
Green39	NOV	90dph	Control	0
Green42	NOV	90dph	Control	0
Green23	NOV	55dph	Control	0
Green56	NOV	55dph	Control	0
Green63	NOV	55dph	Control	0
Green74	NOV	55dph	Control	0
Green77	NOV	55dph	Control	0
Green95	NOV	55dph	Control	0
Green97	NOV	55dph	Control	0
Green99	NOV	55dph	Control	0
Green39	NOV	55dph	Control	0
Green42	NOV	55dph	Control	0

## Sheet: LMAN_ROI_fig2
BIRD	Song	Hemisphere	BOLD
G20	TUT	Left	1.36222
G20	NOV	Left	0.648154
G51	TUT	Left	0.753132
G51	NOV	Left	-1.0301
G56	TUT	Left	-0.554246
G56	NOV	Left	-0.311867
G74	TUT	Left	1.57513
G74	NOV	Left	2.13256
G75	TUT	Left	-0.0866552
G75	NOV	Left	2.11813
G77	TUT	Left	-1.33388
G77	NOV	Left	0.146301
G39	TUT	Left	-0.376268
G39	NOV	Left	0.25161
G63	TUT	Left	0.514424
G63	NOV	Left	2.35385
G42	TUT	Left	1.33865
G42	NOV	Left	3.53481
G97	TUT	Left	1.31626
G97	NOV	Left	1.70241
G99	TUT	Left	1.94287
G99	NOV	Left	1.67868
G95	TUT	Left	-0.0250447
G95	NOV	Left	-0.745151
G23	TUT	Left	2.20463
G23	NOV	Left	-3.5792
G02	TUT	Left	-2.16212
G02	NOV	Left	-2.19115
G07	TUT	Left	1.46555
G07	NOV	Left	5.00715
R143	TUT	Left	-1.9104
R143	NOV	Left	-0.930724
R144	TUT	Left	0.68031
R144	NOV	Left	0.331677
R145	TUT	Left	0.770134
R145	NOV	Left	0.323974
S46	TUT	Left	-0.686173
S46	NOV	Left	-0.277065
S47	TUT	Left	2.0052
S47	NOV	Left	2.98676
S56	TUT	Left	-0.00416794
S56	NOV	Left	2.78385
S63	TUT	Left	0.502721
S63	NOV	Left	0.275378
S64	TUT	Left	-0.0970566
S64	NOV	Left	1.46357
S57	TUT	Left	0.363531
S57	NOV	Left	0.106747
S75	TUT	Left	-3.92339
S75	NOV	Left	-9.50416
S79	TUT	Left	1.31985
S79	NOV	Left	-1.61131
Y98	TUT	Left	0.351044
Y98	NOV	Left	4.16969
Y99	TUT	Left	0.744994
Y99	NOV	Left	-0.495461
G20	TUT	Right	0.0188512
G20	NOV	Right	-1.18419
G51	TUT	Right	-1.6007
G51	NOV	Right	-1.27169
G56	TUT	Right	-0.750844
G56	NOV	Right	0.314777
G74	TUT	Right	0.00279147
G74	NOV	Right	1.74284
G75	TUT	Right	-1.17137
G75	NOV	Right	-1.18745
G77	TUT	Right	-1.05297
G77	NOV	Right	-1.10899
G39	TUT	Right	-1.36063
G39	NOV	Right	-0.669318
G63	TUT	Right	-2.05537
G63	NOV	Right	0.264573
G42	TUT	Right	-1.05078
G42	NOV	Right	1.5655
G97	TUT	Right	-1.1137
G97	NOV	Right	0.407647
G99	TUT	Right	0.199298
G99	NOV	Right	0.780318
G95	TUT	Right	-0.174545
G95	NOV	Right	-0.695071
G23	TUT	Right	-0.43179
G23	NOV	Right	0.176284
G02	TUT	Right	1.63535
G02	NOV	Right	3.18406
G07	TUT	Right	-1.98553
G07	NOV	Right	-0.248075
R143	TUT	Right	-1.20628
R143	NOV	Right	0.0283977
R144	TUT	Right	-0.506928
R144	NOV	Right	-0.346274
R145	TUT	Right	-0.853711
R145	NOV	Right	-0.151982
S46	TUT	Right	-1.17171
S46	NOV	Right	1.05344
S47	TUT	Right	1.59513
S47	NOV	Right	1.40771
S56	TUT	Right	-0.885854
S56	NOV	Right	0.765175
S63	TUT	Right	-3.29258
S63	NOV	Right	-1.25441
S64	TUT	Right	1.17465
S64	NOV	Right	1.89091
S57	TUT	Right	-0.472786
S57	NOV	Right	-3.77032
S75	TUT	Right	0.337832
S75	NOV	Right	-0.907758
S79	TUT	Right	1.66801
S79	NOV	Right	4.6292
Y98	TUT	Right	-0.427213
Y98	NOV	Right	-1.1192
Y99	TUT	Right	-2.47169
Y99	NOV	Right	4.56535

## Sheet: control_midbrain_90dph_fig3
Bird_ID	Song	Hemisphere	BOLD
G20	TUT	Left	1.81316
G20	CON	Left	-0.673225
G51	TUT	Left	1.24969
G51	CON	Left	-1.38999
G56	TUT	Left	-0.0575387
G56	CON	Left	0.207361
G74	TUT	Left	1.45181
G74	CON	Left	-1.78252
G75	TUT	Left	-1.33965
G75	CON	Left	-3.93753
G77	TUT	Left	0.616862
G77	CON	Left	-0.310803
G95	TUT	Left	0.509649
G95	CON	Left	-0.579672
G97	TUT	Left	0.991151
G97	CON	Left	-4.87606
G99	TUT	Left	-0.138374
G99	CON	Left	-0.291556
G23	TUT	Left	0.133759
G23	CON	Left	0.511815
G39	TUT	Left	0.754135
G39	CON	Left	0.356189
G42	TUT	Left	-0.307976
G42	CON	Left	-4.37517
G63	TUT	Left	2.26791
G63	CON	Left	0.319262
G20	TUT	Right	1.22018
G20	CON	Right	-1.08985
G51	TUT	Right	0.311369
G51	CON	Right	-0.760025
G56	TUT	Right	-1.02168
G56	CON	Right	-0.934563
G74	TUT	Right	1.99133
G74	CON	Right	2.05089
G75	TUT	Right	-1.22208
G75	CON	Right	-0.326318
G77	TUT	Right	0.69531
G77	CON	Right	0.130383
G95	TUT	Right	-0.471663
G95	CON	Right	0.206563
G97	TUT	Right	2.29301
G97	CON	Right	-3.16197
G99	TUT	Right	-0.736232
G99	CON	Right	-0.716301
G23	TUT	Right	-0.626064
G23	CON	Right	-0.800983
G39	TUT	Right	0.327839
G39	CON	Right	0.305067
G42	TUT	Right	-0.22283
G42	CON	Right	-1.50832
G63	TUT	Right	1.16606
G63	CON	Right	-0.179216

## Sheet: control_MLD_90dph_fig3
Bird_ID	Song	Hemisphere	BOLD
G20	TUT	Left	-1.36457
G20	CON	Left	1.00856
G51	TUT	Left	1.67926
G51	CON	Left	0.490397
G56	TUT	Left	-0.393101
G56	CON	Left	0.207689
G74	TUT	Left	0.855576
G74	CON	Left	-0.98321
G75	TUT	Left	-0.0789471
G75	CON	Left	-1.42346
G77	TUT	Left	0.782741
G77	CON	Left	1.48427
G95	TUT	Left	0.864775
G95	CON	Left	-0.960046
G97	TUT	Left	-1.09475
G97	CON	Left	1.23991
G99	TUT	Left	1.4524
G99	CON	Left	1.52211
G23	TUT	Left	0.66271
G23	CON	Left	-0.0928819
G39	TUT	Left	0.170759
G39	CON	Left	-3.77575
G42	TUT	Left	-0.19154
G42	CON	Left	0.61384
G63	TUT	Left	-0.455783
G63	CON	Left	0.643569
G20	TUT	Right	-0.544207
G20	CON	Right	3.13524
G51	TUT	Right	1.31402
G51	CON	Right	1.85
G56	TUT	Right	-0.439757
G56	CON	Right	0.653308
G74	TUT	Right	0.99226
G74	CON	Right	-2.52137
G75	TUT	Right	0.979717
G75	CON	Right	-1.29872
G77	TUT	Right	-0.0354263
G77	CON	Right	0.90631
G95	TUT	Right	1.12615
G95	CON	Right	1.68281
G97	TUT	Right	1.39525
G97	CON	Right	-0.0620725
G99	TUT	Right	0.264829
G99	CON	Right	-0.596055
G23	TUT	Right	0.894875
G23	CON	Right	-0.139651
G39	TUT	Right	1.44983
G39	CON	Right	-5.86491
G42	TUT	Right	-0.833276
G42	CON	Right	-1.61282
G63	TUT	Right	0.555216
G63	CON	Right	1.60686

## Sheet: sequential_midbrain_90dph_fig3
Subject	Song	Hemisphere	BOLD
G07	TUT1	Left	2.90698
G07	TUT2	Left	2.34973
G07	CON	Left	-0.423219
R143	TUT1	Left	0.0320744
R143	TUT2	Left	1.27331
R143	CON	Left	0.230659
R144	TUT1	Left	-0.197695
R144	TUT2	Left	1.09268
R144	CON	Left	0.053393
G02	TUT1	Left	4.45022
G02	TUT2	Left	1.22336
G02	CON	Left	-1.04909
R145	TUT1	Left	-0.870088
R145	TUT2	Left	-0.53878
R145	CON	Left	-1.1664
S46	TUT1	Left	0.0687169
S46	TUT2	Left	0.0462812
S46	CON	Left	-0.123096
S47	TUT1	Left	0.600557
S47	TUT2	Left	1.42302
S47	CON	Left	0.553864
S56	TUT1	Left	0.372981
S56	TUT2	Left	-0.366588
S56	CON	Left	0.00180713
S63	TUT1	Left	-2.08235
S63	TUT2	Left	0.414815
S63	CON	Left	0.866105
S64	TUT1	Left	0.611851
S64	TUT2	Left	-0.0437016
S64	CON	Left	0.437282
S75	TUT1	Left	-1.76623
S75	TUT2	Left	-0.63526
S75	CON	Left	-1.54254
S79	TUT1	Left	-0.284452
S79	TUT2	Left	-0.609496
S79	CON	Left	-0.331275
Y98	TUT1	Left	-0.593844
Y98	TUT2	Left	0.534844
Y98	CON	Left	-0.429849
Y99	TUT1	Left	1.375
Y99	TUT2	Left	3.75862
Y99	CON	Left	-0.0679693
S71	TUT1	Left	-0.131031
S71	TUT2	Left	0.565621
S71	CON	Left	-0.718152
G07	TUT1	Right	1.6781
G07	TUT2	Right	3.32581
G07	CON	Right	-1.2424
R143	TUT1	Right	-0.590142
R143	TUT2	Right	1.14371
R143	CON	Right	-0.123295
R144	TUT1	Right	-0.0425636
R144	TUT2	Right	0.880526
R144	CON	Right	0.0974208
G02	TUT1	Right	1.24301
G02	TUT2	Right	0.999607
G02	CON	Right	1.43441
R145	TUT1	Right	-0.843131
R145	TUT2	Right	0.119717
R145	CON	Right	0.127288
S46	TUT1	Right	-0.0735267
S46	TUT2	Right	-0.174268
S46	CON	Right	-1.09933
S47	TUT1	Right	-1.61333
S47	TUT2	Right	0.0442897
S47	CON	Right	-0.132041
S56	TUT1	Right	0.66785
S56	TUT2	Right	-0.10654
S56	CON	Right	-0.822836
S63	TUT1	Right	-1.16239
S63	TUT2	Right	-1.05821
S63	CON	Right	-1.1738
S64	TUT1	Right	-0.662694
S64	TUT2	Right	-0.526805
S64	CON	Right	0.256395
S75	TUT1	Right	0.107292
S75	TUT2	Right	1.306
S75	CON	Right	1.04192
S79	TUT1	Right	-0.645829
S79	TUT2	Right	0.365921
S79	CON	Right	-0.37929
Y98	TUT1	Right	-0.772849
Y98	TUT2	Right	0.767693
Y98	CON	Right	-1.27167
Y99	TUT1	Right	0.270133
Y99	TUT2	Right	3.28775
Y99	CON	Right	0.246303
S71	TUT1	Right	0.306708
S71	TUT2	Right	1.69532
S71	CON	Right	0.178486

## Sheet: Sequential_90dph_MLD_fig3
Subject	Song	Hemisphere	BOLD
G02	TUT1	Left	1.61277
G02	TUT2	Left	3.69589
G02	CON	Left	3.76563
G07	TUT1	Left	3.06867
G07	TUT2	Left	3.80947
G07	CON	Left	-1.00665
R143	TUT1	Left	-0.918557
R143	TUT2	Left	1.33445
R143	CON	Left	0.672941
R144	TUT1	Left	0.0456413
R144	TUT2	Left	1.10825
R144	CON	Left	0.642355
S47	TUT1	Left	0.145402
S47	TUT2	Left	1.07876
S47	CON	Left	-0.118033
R145	TUT1	Left	1.75526
R145	TUT2	Left	1.18526
R145	CON	Left	-1.08205
S46	TUT1	Left	1.34744
S46	TUT2	Left	0.0578201
S46	CON	Left	-1.0953
S63	TUT1	Left	-0.956332
S63	TUT2	Left	-0.538384
S63	CON	Left	-0.879008
S64	TUT1	Left	-1.27215
S64	TUT2	Left	-1.89221
S64	CON	Left	-0.603421
S75	TUT1	Left	-1.01922
S75	TUT2	Left	-0.29484
S75	CON	Left	0.00276645
S79	TUT1	Left	-1.63457
S79	TUT2	Left	-1.8079
S79	CON	Left	0.266021
Y98	TUT1	Left	-0.0837596
Y98	TUT2	Left	-0.719381
Y98	CON	Left	-1.21984
Y99	TUT1	Left	2.12201
Y99	TUT2	Left	2.21367
Y99	CON	Left	0.314304
S56	TUT1	Left	-0.00696808
S56	TUT2	Left	-0.660371
S56	CON	Left	-0.216944
S71	TUT1	Left	-0.98017
S71	TUT2	Left	-1.31534
S71	CON	Left	-1.18894
G02	TUT1	Right	2.40014
G02	TUT2	Right	0.853178
G02	CON	Right	1.33853
G07	TUT1	Right	1.53507
G07	TUT2	Right	3.98307
G07	CON	Right	0.847325
R143	TUT1	Right	-0.508094
R143	TUT2	Right	1.73999
R143	CON	Right	0.991528
R144	TUT1	Right	0.0176831
R144	TUT2	Right	0.584141
R144	CON	Right	0.579696
S47	TUT1	Right	-1.40434
S47	TUT2	Right	0.57722
S47	CON	Right	-0.660094
R145	TUT1	Right	-1.23456
R145	TUT2	Right	-0.566654
R145	CON	Right	-0.947583
S46	TUT1	Right	2.82131
S46	TUT2	Right	0.830736
S46	CON	Right	-2.44392
S63	TUT1	Right	-2.8401
S63	TUT2	Right	-1.64165
S63	CON	Right	-0.352512
S64	TUT1	Right	-0.590364
S64	TUT2	Right	-1.88035
S64	CON	Right	-1.8922
S75	TUT1	Right	0.601357
S75	TUT2	Right	1.42925
S75	CON	Right	-0.393724
S79	TUT1	Right	-0.757575
S79	TUT2	Right	-0.909201
S79	CON	Right	-0.540259
Y98	TUT1	Right	0.286689
Y98	TUT2	Right	-0.181257
Y98	CON	Right	-0.867775
Y99	TUT1	Right	-0.251565
Y99	TUT2	Right	1.0975
Y99	CON	Right	-0.767623
S56	TUT1	Right	1.13914
S56	TUT2	Right	1.27106
S56	CON	Right	-0.800533
S71	TUT1	Right	-0.996735
S71	TUT2	Right	0.660224
S71	CON	Right	-0.751562

## Sheet: sequential_hindbrain_90dph_fig3
Subject	Song	Hemisphere	BOLD
G07	TUT1	Left	1.70156
G07	TUT2	Left	3.23575
G07	CON	Left	-0.213025
R143	TUT1	Left	-0.102962
R143	TUT2	Left	0.798888
R143	CON	Left	-0.119142
R144	TUT1	Left	0.549425
R144	TUT2	Left	0.88861
R144	CON	Left	0.576147
G02	TUT1	Left	3.90041
G02	TUT2	Left	1.29228
G02	CON	Left	-0.47011
R145	TUT1	Left	-1.05108
R145	TUT2	Left	-0.394807
R145	CON	Left	-0.600552
S46	TUT1	Left	0.28139
S46	TUT2	Left	0.114786
S46	CON	Left	-0.191136
S47	TUT1	Left	-0.643079
S47	TUT2	Left	1.8647
S47	CON	Left	-0.135828
S56	TUT1	Left	-0.913605
S56	TUT2	Left	-0.885914
S56	CON	Left	-0.142561
S63	TUT1	Left	-2.10623
S63	TUT2	Left	-0.762344
S63	CON	Left	-0.458469
S64	TUT1	Left	0.0930565
S64	TUT2	Left	0.784795
S64	CON	Left	3.23113
S75	TUT1	Left	-2.21574
S75	TUT2	Left	-0.945147
S75	CON	Left	0.349803
S79	TUT1	Left	-0.0343882
S79	TUT2	Left	0.103769
S79	CON	Left	0.604605
Y98	TUT1	Left	-1.31225
Y98	TUT2	Left	1.49055
Y98	CON	Left	-1.47313
Y99	TUT1	Left	0.378177
Y99	TUT2	Left	2.03659
Y99	CON	Left	0.130159
S71	TUT1	Left	-0.285771
S71	TUT2	Left	0.619825
S71	CON	Left	-1.02161
G07	TUT1	Right	2.2561
G07	TUT2	Right	4.51317
G07	CON	Right	0.0911977
R143	TUT1	Right	-0.179741
R143	TUT2	Right	0.974129
R143	CON	Right	0.249853
R144	TUT1	Right	-0.0987019
R144	TUT2	Right	0.105451
R144	CON	Right	-0.376255
G02	TUT1	Right	2.41087
G02	TUT2	Right	0.858718
G02	CON	Right	-0.458217
R145	TUT1	Right	0.307965
R145	TUT2	Right	0.723527
R145	CON	Right	-0.412901
S46	TUT1	Right	-0.237633
S46	TUT2	Right	-1.08057
S46	CON	Right	-1.62514
S47	TUT1	Right	-2.47962
S47	TUT2	Right	0.924606
S47	CON	Right	0.482713
S56	TUT1	Right	0.162353
S56	TUT2	Right	0.392306
S56	CON	Right	-0.380494
S63	TUT1	Right	-2.3975
S63	TUT2	Right	-0.655764
S63	CON	Right	-1.6588
S64	TUT1	Right	-0.254679
S64	TUT2	Right	-0.0542871
S64	CON	Right	0.211946
S75	TUT1	Right	-1.36589
S75	TUT2	Right	0.637775
S75	CON	Right	0.670849
S79	TUT1	Right	-3.43784
S79	TUT2	Right	0.324885
S79	CON	Right	-0.0824857
Y98	TUT1	Right	-2.25318
Y98	TUT2	Right	-0.63797
Y98	CON	Right	-1.54732
Y99	TUT1	Right	0.0216239
Y99	TUT2	Right	2.67078
Y99	CON	Right	-0.154969
S71	TUT1	Right	-0.469765
S71	TUT2	Right	0.233244
S71	CON	Right	0.0384437

## Sheet: lateralization_fig4
BIRD	Learner	BOLD	Hemisphere	Age
G02	Sequential	-1.891	Left	90dph
G07	Sequential	-0.044	Left	90dph
R143	Sequential	0.76	Left	90dph
R144	Sequential	0.485	Left	90dph
R145	Sequential	0.178	Left	90dph
S46	Sequential	0.199	Left	90dph
S47	Sequential	0.534	Left	90dph
S56	Sequential	-0.452	Left	90dph
S63	Sequential	1.27	Left	90dph
S64	Sequential	-0.531	Left	90dph
S75	Sequential	0.829	Left	90dph
S79	Sequential	0.053	Left	90dph
Y98	Sequential	0.405	Left	90dph
Y99	Sequential	0.811	Left	90dph
S71	Sequential	0.043	Left	90dph
G02	Sequential	-0.208	Right	90dph
G07	Sequential	1.469	Right	90dph
R143	Sequential	1.225	Right	90dph
R144	Sequential	0.815	Right	90dph
R145	Sequential	0.727	Right	90dph
S46	Sequential	0.201	Right	90dph
S47	Sequential	1.248	Right	90dph
S56	Sequential	0.032	Right	90dph
S63	Sequential	1.018	Right	90dph
S64	Sequential	0.181	Right	90dph
S75	Sequential	0.428	Right	90dph
S79	Sequential	1.274	Right	90dph
Y98	Sequential	1.293	Right	90dph
Y99	Sequential	2.368	Right	90dph
S71	Sequential	1.057	Right	90dph
G02	Sequential	0.036	Left	55dph
G07	Sequential	1.2551	Left	55dph
R143	Sequential	-0.935	Left	55dph
R144	Sequential	0.039	Left	55dph
R145	Sequential	-0.486	Left	55dph
S46	Sequential	0.929	Left	55dph
S47	Sequential	-0.129	Left	55dph
S56	Sequential	1.577	Left	55dph
S63	Sequential	0.076	Left	55dph
S64	Sequential	0.398	Left	55dph
S75	Sequential	0.551	Left	55dph
S79	Sequential	-1.858	Left	55dph
Y98	Sequential	2.652	Left	55dph
Y99	Sequential	-1.529	Left	55dph
S71	Sequential	0.597	Left	55dph
G02	Sequential	-1.278	Right	55dph
G07	Sequential	-0.066	Right	55dph
R143	Sequential	0.177	Right	55dph
R144	Sequential	-0.633	Right	55dph
R145	Sequential	0.507	Right	55dph
S46	Sequential	1.248	Right	55dph
S47	Sequential	-0.838	Right	55dph
S56	Sequential	1.491	Right	55dph
S63	Sequential	-0.511	Right	55dph
S64	Sequential	0.014	Right	55dph
S75	Sequential	-0.01	Right	55dph
S79	Sequential	-0.255	Right	55dph
Y98	Sequential	1.168	Right	55dph
Y99	Sequential	-0.893	Right	55dph
S71	Sequential	1.03	Right	55dph
G20	Control	0.462	Left	55dph
G23	Control	1.661	Left	55dph
G39	Control	2.941	Left	55dph
G42	Control	0.593	Left	55dph
G51	Control	0.95	Left	55dph
G56	Control	-0.554	Left	55dph
G63	Control	-2.475	Left	55dph
G74	Control	0.381	Left	55dph
G75	Control	0.635	Left	55dph
G77	Control	2.508	Left	55dph
G95	Control	1.649	Left	55dph
G97	Control	0.063	Left	55dph
G99	Control	-0.906	Left	55dph
G20	Control	0.294	Right	55dph
G23	Control	0.175	Right	55dph
G39	Control	1.609	Right	55dph
G42	Control	0.625	Right	55dph
G51	Control	0.102	Right	55dph
G56	Control	-0.213	Right	55dph
G63	Control	-0.471	Right	55dph
G74	Control	0.961	Right	55dph
G75	Control	-0.027	Right	55dph
G77	Control	0.997	Right	55dph
G95	Control	0.801	Right	55dph
G97	Control	-0.246	Right	55dph
G99	Control	-1.12	Right	55dph
G20	Control	1.339	Left	90dph
G23	Control	0.442	Left	90dph
G39	Control	0.89	Left	90dph
G42	Control	2.334	Left	90dph
G51	Control	1.34	Left	90dph
G56	Control	-0.014	Left	90dph
G63	Control	1.228	Left	90dph
G74	Control	1.614	Left	90dph
G75	Control	0.912	Left	90dph
G77	Control	0.604	Left	90dph
G95	Control	0.694	Left	90dph
G97	Control	3.161	Left	90dph
G99	Control	0.337	Left	90dph
G20	Control	1.273	Right	90dph
G23	Control	0.302	Right	90dph
G39	Control	0.623	Right	90dph
G42	Control	0.305	Right	90dph
G51	Control	0.305	Right	90dph
G56	Control	0.119	Right	90dph
G63	Control	0.641	Right	90dph
G74	Control	-0.386	Right	90dph
G75	Control	-2.057	Right	90dph
G77	Control	0.197	Right	90dph
G95	Control	-0.082	Right	90dph
G97	Control	1.908	Right	90dph
G99	Control	0.198	Right	90dph

## Sheet: goodvspoor_NCL_fig5_p01_5vox
Bird_ID	Learner	left	right	%Similarity with TUT2 songs	%Similarity with TUT1 songs
G02	Poor	-2.01575	-1.35791	25	16.67
R143	Poor	0.0949517	-0.0942731	25	0
S46	Poor	-0.084713	0.836285	0	14.29
S47	Poor	0.507714	0.58567	30	0
S56	Poor	-0.906629	-0.801723	33.33	8.33
S71	Poor	-1.46022	0.215192	33.33	62.5
S79	Poor	-1.24586	0.559489	40
G07	Good	0.939796	-1.87298	64.29	0
R144	Good	0.701176	1.95992	66.67	35.71
R145	Good	2.33796	0.821691	87.5	14.29
S63	Good	1.07659	0.669483	42.86	0
S64	Good	1.81354	-0.79993	66.67	25
S75	Good	0.605447	1.22736	87.5	14.29
Y98	Good	-0.925299	0.456551	50	35.71
Y99	Good	1.28463	-0.268537	75	14.29

## Sheet: anova_suppfig1
BIRD	Song	Age	Right_midbrain	Left_field_NCL
G07	TUT1	55dph	1.04763	-0.919601
G07	TUT2	55dph	0.892359	2.27131
G07	TUT1	90dph	2.48798	1.9453
G07	TUT2	90dph	3.66195	0.574369
G07	CON	90dph	-0.288885	-1.17575
R143	TUT1	55dph	-0.483224	1.74428
R143	TUT2	55dph	-0.401983	0.209915
R143	TUT1	90dph	-0.263401	-0.727578
R143	TUT2	90dph	1.27159	-0.0458029
R143	CON	90dph	0.0213805	0.00543585
S47	TUT1	55dph	1.24211	0.677936
S47	TUT2	55dph	-0.588013	2.32146
S47	TUT1	90dph	-1.40469	-0.802993
S47	TUT2	90dph	0.0512001	-0.272117
S47	CON	90dph	-0.639393	-0.190318
S63	TUT1	55dph	0.163	1.05739
S63	TUT2	55dph	-0.255074	0.521983
S63	TUT1	90dph	-0.592717	-0.18527
S63	TUT2	90dph	-1.14787	-0.244116
S63	CON	90dph	-1.0757	1.78218
S64	TUT1	55dph	-1.70716	0.361277
S64	TUT2	55dph	-1.07316	1.79565
S64	TUT1	90dph	-0.755831	0.634038
S64	TUT2	90dph	-0.0487209	0.169631
S64	CON	90dph	0.798034	2.12517
S75	TUT1	55dph	0.586983	-1.36593
S75	TUT2	55dph	0.166166	2.00646
S75	TUT1	90dph	0.255221	-1.62972
S75	TUT2	90dph	2.24929	-0.928417
S75	CON	90dph	1.17675	-0.21518
S79	TUT1	55dph	0.108342	-0.220234
S79	TUT2	55dph	-0.239178	1.12124
S79	TUT1	90dph	-0.20132	0.239516
S79	TUT2	90dph	-0.519298	-1.34268
S79	CON	90dph	-1.27757	-0.964898
Y98	TUT1	55dph	0.252729	0.161852
Y98	TUT2	55dph	2.44879	5.67381
Y98	TUT1	90dph	-0.430089	1.18872
Y98	TUT2	90dph	0.966187	0.61362
Y98	CON	90dph	-0.829654	-1.5817
S46	TUT1	55dph	-0.384888	-1.95528
S46	TUT2	55dph	0.927333	0.975517
S46	TUT1	90dph	-0.0412608	-0.522631
S46	TUT2	90dph	-0.285966	0.503528
S46	CON	90dph	-0.789979	0.719058
Y99	TUT1	55dph	1.02574	0.805581
Y99	TUT2	55dph	0.481855	2.00911
Y99	TUT1	90dph	-0.678844	-1.09529
Y99	TUT2	90dph	2.37299	1.42074
Y99	CON	90dph	-0.71649	-0.414049
S56	TUT1	55dph	-0.411989	0.500984
S56	TUT2	55dph	1.45303	0.944859
S56	TUT1	90dph	0.602948	0.782593
S56	TUT2	90dph	-0.819445	0.158773
S56	CON	90dph	-0.615522	-0.115445
R145	TUT1	55dph	0.177656	1.16305
R145	TUT2	55dph	0.611441	0.772068
R145	TUT1	90dph	-0.472109	-1.33017
R145	TUT2	90dph	0.077109	0.0675872
R145	CON	90dph	-0.563916	0.615071
G02	TUT1	55dph	0.0422375	0.826975
G02	TUT2	55dph	-3.32571	0.349916
G02	TUT1	90dph	0.519934	0.229523
G02	TUT2	90dph	0.985639	-1.94191
G02	CON	90dph	0.915223	-1.52072
R144	TUT1	55dph	-0.190152	0.874277
R144	TUT2	55dph	-0.104037	1.39306
R144	TUT1	90dph	0.105147	-1.05906
R144	TUT2	90dph	0.860576	0.736275
R144	CON	90dph	0.203424	0.60139
S71	TUT1	55dph	-1.29394	-0.832304
S71	TUT2	55dph	0.722894	-0.348571
S71	TUT1	90dph	0.428257	-1.58514
S71	TUT2	90dph	1.32052	-2.5346
S71	CON	90dph	0.113238	-1.30741

[truncated: 3 more sheets: supp_fig2, supp_fig3C&E, supp_fig3A&B]
